# Supplementary material for: KLF4 Initiates Dedifferentiation of Systemic Sclerosis Lung Fibroblasts
Source: Cells. 2026 May 18;15(10):921. doi: 10.3390/cells15100921 (PMC13204799; doi:10.3390/cells15100921)
Supplement: Supplementary file 1 [file cells-15-00921-s001.zip]

Archive with 3 entries (3 files):
- Supplemental Figures S1 S2 S3.pptx
- Supplemental Table S1 DE genes in ad-KLF4 SScL fibroblasts.xlsx
- Supplemental Table S2 impacted pathways in ad-KLF4 SScL fibroblasts.xlsx
