# Supplementary material for: KLF4 Initiates Dedifferentiation of Systemic Sclerosis Lung Fibroblasts
Source: Cells. 2026 May 18;15(10):921. doi: 10.3390/cells15100921 (PMC13204799; doi:10.3390/cells15100921)
Supplement: Supplementary file 1 [file cells-15-00921-s001.zip › Supplemental Table S1 DE genes in ad-KLF4 SScL fibroblasts.xlsx]

## Sheet: Sheet1
Supplemental Table S1: DEGs in ad-KLF4 infected SScL fibroblasts. The dataset shown is sorted on q-value from smallest to largest.
Red: upregulatged, blue: downregulated.
Symbol	log2FC	q-value
TGM1	7.78604	4.39891e-112
NFATC2	7.74829	6.50979e-71
KLF4	3.5638	9.35793e-68
VSIG10L	4.35013	1.22539e-47
SGCG	3.023	2.02472e-41
AIF1L	7.40424	3.74509e-40
RTN4R	5.1204	1.99098e-38
MMP28	5.77465	2.31785e-38
PI16	8.21425	8.63561e-38
TNNT1	6.16433	1.18839e-34
PCDH1	5.36257	6.9244e-34
ARC	6.04777	2.3199e-28
KLF3	2.4277	1.86292e-25
ERBB3	5.34037	7.04344e-25
COL9A3	6.7582	7.21504e-25
CADM3	8.96141	7.71205e-25
FAM102A	1.29799	1.31868e-24
SBSN	3.7192	1.23821e-23
COL4A3	4.7261	3.11771e-23
SAMD9	1.89105	1.50336e-22
CLCN2	3.04716	2.58848e-22
NGFR	6.32779	5.34604e-21
KIAA1522	2.12994	2.48695e-20
NPR1	3.49632	2.97715e-20
VWF	3.23779	8.03744e-20
DSP	5.38484	1.14556e-19
LINGO1	6.9268	6.25898e-19
MAL	10.3295	2.82051e-18
PRRT4	10.5031	2.97287e-18
NECTIN4	4.94698	2.97287e-18
CERS1	4.14654	3.856e-18
SULF1	1.57595	6.25389e-18
CLIC3	3.72993	8.09235e-18
CAPN5	2.06263	6.38017e-17
SLC8B1	2.68892	6.93415e-17
RNF125	3.45724	1.11046e-16
APOL1	1.10867	1.16282e-16
TIAM1	4.87494	1.75114e-16
PHOSPHO1	9.52635	2.0562e-16
ITGAX	4.67997	2.38372e-16
TPPP3	3.60099	2.75086e-16
CLDN4	3.75608	3.59338e-16
CRABP2	4.43286	6.97653e-16
AC134312.1	6.30965	8.82333e-16
KCNN4	4.54206	1.09677e-15
EEF1A2	5.51005	1.17834e-15
PLXNA2	3.19495	1.19843e-15
LIMS2	2.20446	1.9379e-15
C8orf31	3.41567	2.13109e-15
HYAL1	3.35459	2.58822e-15
MUC5AC	10.5255	2.78748e-15
JAG1	1.6754	3.47856e-15
FERMT1	4.19539	4.26791e-15
MT1A	4.4303	9.35231e-15
TRH	11.947	1.15218e-14
CD55	2.12522	1.26905e-14
ROBO4	3.28856	1.56536e-14
C5AR2	8.14964	1.85411e-14
PADI2	9.84934	3.36014e-14
LINC00707	4.56028	3.36014e-14
HES2	5.32994	6.11928e-14
COL2A1	9.34671	1.65385e-13
FGFR3	4.56566	2.43328e-13
CMKLR1	4.44785	3.85537e-13
AHNAK2	2.36016	4.65307e-13
CPAMD8	5.67347	5.17445e-13
PLCB3	1.54935	8.36318e-13
FRMD4B	3.98796	8.55138e-13
RAB27B	2.36344	1.175e-12
SLC17A7	8.29312	1.22345e-12
ADAMTSL4	1.70811	1.23412e-12
HBA2	9.75311	1.56102e-12
CHST1	4.30168	1.68627e-12
UBXN11	2.06259	1.73061e-12
GCNT3	3.65495	2.95371e-12
TNXB	4.54051	3.27851e-12
PYGB	1.82003	3.57331e-12
TLR6	2.13215	7.86642e-12
KLK10	9.02669	8.2256e-12
KRT14	10.9467	9.40595e-12
PKP1	6.29406	1.17232e-11
SCNN1D	2.9029	1.24159e-11
HIC2	1.54566	1.24159e-11
WNT9A	3.12619	1.48312e-11
ARSI	2.10802	1.50606e-11
ABI3	8.28742	1.58474e-11
AADAC	5.33984	2.29353e-11
AQP3	3.98198	2.62016e-11
CNTFR	5.24658	3.51142e-11
L1CAM	2.89576	3.51142e-11
P2RY2	4.9419	4.32702e-11
CD52	9.15452	5.56524e-11
AK1	1.29115	5.89393e-11
MYO7B	8.41357	8.92347e-11
UNC5B-AS1	4.46946	9.50973e-11
MEDAG	2.72154	1.11456e-10
S100A10	1.13016	1.11991e-10
AC134312.4	8.21871	1.32829e-10
CA2	7.98091	1.40175e-10
RTN4RL1	3.83688	2.07709e-10
ADAM15	2.26137	2.13151e-10
SPNS2	4.57444	2.32204e-10
CD180	7.83638	2.67439e-10
NGEF	7.97067	3.14284e-10
SEPT8	1.66771	3.20897e-10
ELF4	1.31132	3.44118e-10
DLX3	7.9034	3.60687e-10
CNFN	6.62898	3.6671e-10
LINC01133	2.83404	3.83134e-10
KRT16	10.518	4.66964e-10
WNT11	5.78967	5.75909e-10
C15orf39	1.5278	6.14186e-10
KRT13	8.80367	6.62929e-10
CCBE1	-0.929633	6.71974e-10
MELTF	3.87238	7.15557e-10
IGSF9	6.18624	7.22906e-10
CHRNA4	7.96827	7.28216e-10
BIN1	1.88738	8.23727e-10
ACTG1P15	5.58903	9.49818e-10
CA4	8.36955	1.10496e-09
HS3ST6	8.25792	1.39226e-09
HPCAL4	7.90415	1.39226e-09
NSG1	4.46812	1.42558e-09
ADSSL1	2.17077	1.74933e-09
HSPA6	3.68904	1.84637e-09
SPINK1	7.67079	1.90945e-09
TACC2	1.45321	1.95554e-09
IFITM10	3.59775	2.47449e-09
KISS1R	8.19008	2.70687e-09
PPT2	1.52453	2.80666e-09
DOK7	7.79015	3.15888e-09
SBF1	0.885811	3.28318e-09
AL158064.1	7.90425	3.62358e-09
CARMIL3	6.56202	3.70302e-09
BAIAP2	1.90001	3.93985e-09
KCNK6	1.47335	3.98389e-09
PAF1	0.910454	4.20781e-09
PROSER2	2.38103	4.81743e-09
RASSF7	2.56503	4.99651e-09
SLC6A8	2.08926	5.30721e-09
ACKR1	7.75146	6.00551e-09
FUT1	4.95563	6.00551e-09
IL20RB	3.29962	6.04388e-09
RIPOR1	1.18901	6.12884e-09
EPPK1	4.62039	6.36409e-09
MED29	1.1528	6.38891e-09
AHDC1	1.22164	6.66233e-09
BHLHE40	1.62722	7.72873e-09
AC093904.3	8.0661	9.09204e-09
SLC35E4	2.63986	1.01652e-08
IGFBP6	2.2693	1.26801e-08
TNS1	1.18237	1.45367e-08
RARG	1.80899	1.56183e-08
SMIM24	8.62006	1.58016e-08
AQP1	3.36077	1.77776e-08
TCF7	2.63506	1.83376e-08
H19	12.8579	2.47552e-08
COX6B2	8.42494	2.47552e-08
AP002761.4	5.98327	2.47552e-08
PDE7B	-0.920374	2.47552e-08
SOX8	4.57902	2.64399e-08
KLK1	7.93411	2.64953e-08
SEMA3B	1.30253	2.69687e-08
TRARG1	8.0271	2.85189e-08
KLK14	7.97939	2.85189e-08
EHBP1L1	1.1027	2.95743e-08
HBA1	7.83231	3.46814e-08
GPD1	3.84487	3.65151e-08
LCAT	1.6533	3.92664e-08
LPCAT4	1.49448	4.06224e-08
CHRD	5.06291	4.17619e-08
CHRNA3	7.60263	4.2277e-08
EPHB6	3.08751	4.32726e-08
DNAAF3	7.4721	5.06447e-08
LGALSL	2.02642	5.11328e-08
CORO2B	1.22362	5.23413e-08
AC092818.1	6.71182	5.37249e-08
ZDHHC11B	4.32981	5.37249e-08
FLG	3.29262	5.56787e-08
IGSF3	4.69876	5.57953e-08
NOS3	4.23464	5.825e-08
MARVELD3	4.5278	5.90556e-08
SLURP1	8.15259	6.39607e-08
C6orf15	7.37113	6.48461e-08
TSPAN14	1.52413	6.95849e-08
CDC42EP4	1.24158	7.01289e-08
AC082651.3	7.06453	7.81285e-08
SLC6A3	8.49618	8.04903e-08
NANOS1	2.84564	8.04903e-08
SYN1	1.69465	8.04903e-08
CXXC5	1.59528	8.04903e-08
TRABD2A	1.4525	8.04903e-08
PLIN4	2.88764	8.19872e-08
GRIP2	4.94579	8.36062e-08
CCR3	4.88257	9.57843e-08
ADPRHL1	1.77946	1.14425e-07
KCNJ12	4.11863	1.27554e-07
P2RX5	3.93053	1.28521e-07
SHISA7	7.55761	1.32876e-07
EIF4EBP1	-0.92879	1.45231e-07
NACC2	0.859411	1.47741e-07
MYOM2	2.06036	1.57802e-07
AHNAK	0.722195	1.66741e-07
PLCD1	1.39891	1.72231e-07
TTYH2	3.71569	1.83799e-07
EFNA3	4.10771	1.92258e-07
HECTD1	0.720405	2.04341e-07
BCORL1	1.01645	2.12489e-07
HERC6	0.929144	2.20224e-07
MYBPH	3.03131	2.22002e-07
CDH2	-1.2679	2.28868e-07
HBB	10.4446	2.52025e-07
SCARA5	10.1067	2.85637e-07
FLT1	2.63244	3.31269e-07
EML1	1.58993	3.35056e-07
WNT1	7.83879	3.35523e-07
PTPRQ	-1.64579	3.4292e-07
DGKA	1.2432	3.77023e-07
HRASLS2	7.92211	3.77706e-07
FAM180B	6.83648	4.08197e-07
SLC37A2	3.50374	4.08197e-07
CHML	-1.08347	4.11576e-07
LINC00941	1.50267	4.30435e-07
C1orf198	-1.10763	4.36215e-07
IRF4	7.19764	4.49043e-07
CPNE6	9.51323	4.53037e-07
FSTL3	1.99922	4.58046e-07
CORO1A	2.57403	4.71679e-07
VSIR	3.03901	4.79988e-07
TNC	-1.11656	5.07198e-07
CKM	9.84637	5.1315e-07
SLC9A3R1	1.6926	5.39432e-07
CEMIP2	-1.12655	5.39432e-07
CKB	2.46909	5.4018e-07
TNNC1	4.39903	5.42552e-07
TMIGD3	6.75511	5.47044e-07
RCOR1	1.02798	5.74408e-07
SNX21	1.38296	5.89876e-07
C10orf105	6.84901	6.26268e-07
PDE2A	4.32861	6.33326e-07
TH	8.18143	6.44207e-07
CGN	4.59759	6.44958e-07
ESYT2	0.645483	6.7706e-07
CSPG4	1.94662	7.33546e-07
PTP4A3	2.87228	7.40065e-07
P3H2	-1.42863	7.77764e-07
CD9	1.494	7.91639e-07
LYST	0.890558	8.06068e-07
SEMA3G	4.7834	8.30469e-07
PLCE1	1.69028	8.54346e-07
ADGRG1	2.76201	9.39455e-07
INHBB	6.77494	9.89784e-07
PTPRE	1.43246	1.03504e-06
AC005019.2	7.46764	1.05151e-06
DNPEP	1.35601	1.07688e-06
CACNA2D3	1.79476	1.17697e-06
STARD8	1.72112	1.30715e-06
TMC6	7.08861	1.38022e-06
ITGB7	4.92186	1.3992e-06
TNK2	1.09389	1.40097e-06
GLRX	-0.831069	1.41697e-06
NIPSNAP2	-0.917921	1.65453e-06
FCRLB	2.61811	1.66046e-06
NPR3	-1.42405	1.72761e-06
SYNE3	0.858886	1.75489e-06
PRKG2	-1.80151	1.81039e-06
MYRF	3.71955	1.84281e-06
FLVCR2	2.25138	1.9187e-06
TMEM131L	-0.8893	1.94262e-06
AHCYL2	1.08666	1.95028e-06
SULT1C2	3.82298	1.99836e-06
CHGA	7.85325	2.04701e-06
GNGT2	6.79834	2.04701e-06
KLF13	0.737912	2.16019e-06
PNPLA1	6.85169	2.25559e-06
MKNK2	1.30666	2.25625e-06
AC017033.1	3.91051	2.49269e-06
S100P	6.77465	2.5326e-06
UNC13D	3.57202	2.65038e-06
SSH1	-0.857748	2.69972e-06
LSP1	5.18439	2.91728e-06
UGDH	0.903308	2.91728e-06
ANXA4	0.951083	3.04837e-06
CNBP	0.749715	3.21294e-06
SCUBE2	2.42474	3.28625e-06
NMRK2	7.86292	3.29156e-06
CDC34	1.03745	3.36387e-06
PHYHIP	2.43449	3.38005e-06
SMPD5	6.9334	3.79981e-06
MAP3K11	0.942393	4.0171e-06
ALOXE3	3.93107	4.12216e-06
NAT8L	3.09353	4.12216e-06
ZNF385A	1.6563	4.24192e-06
TMEM151A	5.12355	5.25805e-06
ZNF22	-1.09245	5.27602e-06
HHIPL2	4.54434	5.78103e-06
SORBS1	2.96695	5.78103e-06
RNF19B	0.84263	6.12349e-06
DDX60L	1.40118	6.23492e-06
RRAD	1.75699	6.48265e-06
APCDD1L	2.33611	6.58677e-06
PRSS3	3.18386	6.82796e-06
NIPAL3	1.72512	7.26977e-06
LINC01697	6.26321	7.75604e-06
GALNT12	2.1842	7.91515e-06
PRELP	3.29842	7.9946e-06
PAQR5	0.893293	8.05656e-06
COL7A1	2.18509	8.30628e-06
PEAR1	1.87478	8.38638e-06
RHBDF1	0.978664	8.38638e-06
FOXO1B	7.83717	8.59249e-06
S100A3	2.20958	8.62356e-06
TLN1	-0.754411	8.94248e-06
TPPP	2.9039	9.08011e-06
TBC1D24	0.793167	9.91244e-06
KRT6A	9.35859	1.03068e-05
PHLDB2	1.09928	1.06184e-05
CDA	3.23647	1.06923e-05
PKP3	3.24471	1.1184e-05
RASD1	2.08264	1.11976e-05
FLNB	1.45053	1.16181e-05
PNMA1	1.11887	1.22923e-05
ARHGAP27	1.3639	1.26746e-05
SNX33	1.17554	1.39208e-05
SEMA3F	1.73023	1.42706e-05
TIMP1	1.29444	1.44816e-05
MYADM	-1.11158	1.47876e-05
SIRT7	1.15873	1.54062e-05
MIR4697HG	6.46827	1.56352e-05
CARNS1	3.78602	1.62099e-05
RHOF	2.54438	1.65721e-05
RAB10	0.921792	1.65721e-05
HSPA7	4.32658	1.71002e-05
MFAP5	3.25566	1.71002e-05
LYPD2	7.5455	1.72053e-05
APLNR	7.6713	1.77288e-05
SLC38A3	6.35181	1.77288e-05
GALNT14	3.55073	1.77301e-05
SYT2	3.17874	1.78758e-05
KIF26A	6.63154	1.79739e-05
ADAMTSL3	2.45188	1.79739e-05
WASHC1	1.51907	1.79739e-05
FGD1	0.606421	1.79739e-05
TNNI3	7.10289	1.79916e-05
SIRLNT	6.72871	1.80063e-05
CAMK2A	1.62909	1.80751e-05
MYC	-1.2854	1.81175e-05
CADM3-AS1	6.42301	2.07104e-05
OTOF	6.36081	2.21653e-05
CPLX1	4.02758	2.27364e-05
CD82	0.849499	2.27364e-05
CCDC197	6.7425	2.33677e-05
GIPR	4.57956	2.39729e-05
RND3	-1.17478	2.44947e-05
APOA1	5.21187	2.46908e-05
METRNL	0.785696	2.48348e-05
SLK	0.772598	2.55532e-05
CORO2A	2.687	2.66278e-05
GRM4	5.20531	2.67498e-05
RAB37	2.87088	2.76949e-05
CHST3	1.42518	2.81961e-05
CHRM4	4.7125	2.89847e-05
POLR1E	-1.10971	2.91742e-05
FLOT1	-0.700837	2.93617e-05
ENG	0.781914	3.05418e-05
ESPN	5.20898	3.07954e-05
SOAT2	4.02377	3.2337e-05
CLEC3B	3.13434	3.33507e-05
TUBA1A	-1.11332	3.33507e-05
OR7E47P	3.38821	3.39855e-05
PPP1R3G	1.44852	3.49823e-05
PHLDB1	1.01494	3.74399e-05
ITGAM	3.71029	3.7503e-05
ELL2	-1.07606	3.76239e-05
STAC2	6.87215	4.01403e-05
LGALS9	1.35368	4.05354e-05
CERS5	0.834653	4.13095e-05
PDGFB	3.69702	4.14373e-05
S100A2	2.66058	4.1495e-05
ARL4D	1.34139	4.19902e-05
ICE2	1.02454	4.21025e-05
SLC9A3	2.31733	4.2217e-05
EFHD2	0.918999	4.28647e-05
DMKN	1.90786	4.7855e-05
IL19	6.80978	4.95918e-05
AC134312.3	6.77935	5.02127e-05
XIRP1	4.62222	5.02127e-05
CDH23	4.67473	5.10861e-05
MYO1B	-0.690097	5.22165e-05
AFDN	0.927382	5.2493e-05
SCRT1	4.87574	5.2888e-05
GMDS	-0.819167	5.40909e-05
TREH	2.62485	5.51921e-05
TUBB4A	6.83764	5.68947e-05
SOST	7.21651	5.69447e-05
USF1	1.11768	5.72087e-05
BCR	0.855175	5.72087e-05
FBXL16	1.87206	5.73691e-05
ARRDC2	1.38329	5.78217e-05
SH3BP4	-0.647512	5.78217e-05
EFNB1	1.34177	5.84787e-05
BTC	2.21741	5.96012e-05
BAHD1	0.894761	6.05477e-05
SAMD9L	1.07815	6.91248e-05
AC140725.1	4.51382	7.03578e-05
SYNM	1.83097	7.16307e-05
SLC8A1	-1.37329	7.16307e-05
ALAS1	0.867303	7.88015e-05
COL8A2	2.02943	8.06127e-05
PHF7	1.43835	8.2999e-05
ZBTB7A	0.699888	8.2999e-05
SYT16	-2.972	8.78062e-05
AP001107.3	2.57594	8.84936e-05
CTBP2	0.604989	9.11096e-05
ZBTB7C	7.05212	9.33909e-05
SEC14L1	0.690944	9.34046e-05
KLF8	1.07879	9.99464e-05
IL17RD	2.17578	0.000103835
ATP13A2	1.38641	0.000104801
OVOL1	6.06468	0.000106241
RASL10A	5.60832	0.000106726
SCNN1B	8.55991	0.000107903
P4HA3	-1.55239	0.000109165
WFDC21P	2.38529	0.000111587
CSRP2	-1.33555	0.000111862
CDON	1.78345	0.000112653
RPTN	7.63182	0.000118521
PXDNL	3.06404	0.000120305
CCL2	-2.3565	0.000120305
LGALS7B	6.14288	0.000120557
SOX18	6.22037	0.000121299
TGM5	6.27034	0.000122182
LYPD3	2.5303	0.000122182
TSPAN1	3.45993	0.000123668
NPM3	-0.92626	0.000127268
CYP2W1	6.35875	0.000129188
WASH5P	3.1368	0.000129188
GK	-0.878956	0.000130441
LINC01940	6.00159	0.000132566
PSORS1C2	5.56478	0.000138432
SH3TC2-DT	4.03993	0.00014029
FEM1C	0.836973	0.000144342
ADAMTS7P3	3.97079	0.000144549
SNX30	0.682958	0.00014477
AFAP1L1	1.22774	0.000148115
B4GALNT3	5.99847	0.000152607
LINC01140	2.38419	0.000152608
SPTAN1	0.649016	0.000152608
DUSP2	3.48328	0.000155334
SERPINB6	0.972319	0.000157699
PITPNM1	1.15992	0.000158597
ASAP2	1.18803	0.000158865
IL1RL1	3.44083	0.00017316
FAM69C	6.03287	0.000173336
SAMD8	0.903515	0.000173336
GRHL1	2.65067	0.000173655
MSC	-1.39722	0.00017501
BICD1	-0.751317	0.000179309
FBXO2	2.27012	0.000190894
LINC00520	3.93451	0.000191894
SCG2	-1.84736	0.000194153
SLC6A4	3.43058	0.00019448
CLTB	1.04384	0.000195077
JUN	-0.959177	0.000195345
CD24	4.4194	0.000197704
CYP4F22	7.1186	0.00019822
MSRB1	0.884093	0.000210014
MLF1	1.25908	0.000213227
ZBED2	5.68812	0.000213451
AL928970.1	2.18618	0.000213451
BHMT	4.65967	0.000218565
CES2	0.981518	0.000219283
RHPN1	5.3354	0.000224724
BX470102.2	1.22513	0.000225963
AKAP8	0.647083	0.000226322
DLGAP4	0.631704	0.00024059
NDRG1	1.15708	0.000241372
ADAM8	2.24183	0.00024322
FGFRL1	0.904177	0.00024322
IHH	5.22322	0.000244231
HEG1	0.673195	0.000248059
ASCL2	6.28343	0.000256155
CD81	0.89499	0.000257087
RAET1E	2.35398	0.000260065
IL36RN	5.7	0.000260172
TSPAN5	-0.902276	0.000260172
FRMPD4	-2.06844	0.000267439
GLUD1	0.918558	0.000267651
AC243964.3	-1.24221	0.000268042
KRT18	2.00686	0.000271841
HIST3H2A	1.14355	0.000273175
CTSD	0.821294	0.000273175
TBC1D2	1.10472	0.000274323
PPP1R16A	1.18312	0.000279929
INPP5D	3.42461	0.000286495
BCL6B	6.53174	0.000287661
SLC12A6	0.845245	0.000295057
RGMB-AS1	-1.44046	0.000295057
DGAT1	0.940355	0.00029703
WNK1	0.678664	0.000302632
YWHAQ	0.970888	0.000302841
MYO18A	0.626002	0.000311856
HELZ2	1.02569	0.000312595
KCNE1	2.85768	0.000312711
CNR1	6.1309	0.000327251
FGF19	8.58678	0.000329945
SLC4A11	1.96032	0.000344849
IFIT2	0.93524	0.000347378
RILP	1.07096	0.000354821
GRAMD1C	-1.19446	0.000354821
GRM2	5.45843	0.000355901
VASN	1.08125	0.000355901
EMP1	0.907878	0.000355901
KRT86	6.44379	0.000357171
DOCK11	0.623858	0.000357851
ARHGAP10	0.712116	0.000360514
ITPKA	2.52599	0.000363346
ARHGAP30	3.10358	0.000364474
SULT1B1	3.79957	0.000368709
RPL34	-0.897084	0.000381892
DNASE1L2	2.63047	0.000383959
SMYD2	-0.838141	0.000384409
PTGES	2.03154	0.000391421
PAPPA	-1.60451	0.00039863
LOXL2	-0.960513	0.000413385
ARAP3	-1.3375	0.000425783
SMS	-0.948296	0.000441829
AL139247.1	6.05519	0.000442018
FAM107A	4.31761	0.000458806
PIK3C2B	2.04601	0.000460952
MCOLN1	1.0615	0.000460952
AC091946.1	5.897	0.000462055
CACHD1	-0.744203	0.000462055
LIF	-1.40268	0.000469531
TNFAIP2	2.08335	0.000472347
PRXL2C	-0.78388	0.000476022
KLK13	6.32807	0.000476617
UCN2	2.69507	0.000479726
CLDN7	2.42209	0.000479953
PODXL	2.77664	0.000490231
AC008760.2	5.43134	0.000491209
CLDN5	4.94866	0.000502433
ASS1	1.03524	0.000508727
CCK	2.96195	0.000512889
GJB2	4.32176	0.000533462
RASSF5	1.50185	0.000534726
WNK4	-1.75082	0.000544995
AL118505.1	5.64058	0.00054883
CD58	1.53225	0.000575445
AP000892.3	-1.05185	0.000575445
PUSL1	1.00555	0.000576002
CDH15	2.33696	0.000578306
AC010616.1	3.8994	0.000598368
FAM117A	1.33401	0.000599895
EMD	-0.638572	0.000610484
C19orf12	-0.753567	0.000615463
TPST2	1.13082	0.00063445
FLRT3	-1.19117	0.000650236
HSPG2	1.22509	0.000664145
FBXO27	1.70106	0.00067763
IBTK	0.712998	0.000680322
AC124276.1	5.95668	0.000685039
GNB4	-0.831636	0.000685039
ACTB	-0.743269	0.000692408
LINC00443	5.44745	0.00072336
GPR153	1.42672	0.00072336
ABI3BP	1.99466	0.00072788
AQP7P1	5.70782	0.000728847
MAP2	-1.82675	0.000737669
IRF1	0.940524	0.000738064
HPCAL1	0.810219	0.000746371
SHLD2	-0.720595	0.000758708
ECM1	1.09651	0.000767123
NCK1	0.909067	0.000767123
IFIT3	0.836368	0.000767123
TMEM173	0.759797	0.000767123
FBXO31	0.622929	0.000767123
AC005736.1	-1.77778	0.000773606
APCDD1L-DT	2.37876	0.000801317
VSNL1	2.14604	0.000838373
FGR	5.5299	0.000841642
RARA	0.654794	0.000885869
ECHDC3	-1.56748	0.000885869
RAET1L	5.82271	0.000902596
SPAAR	2.63725	0.000909414
AL590666.4	5.83404	0.000913855
SLC43A2	1.35016	0.000913855
TMEM165	-0.666168	0.000941277
GSDME	-0.762938	0.000941277
ABLIM2	4.52085	0.00100891
DUSP18	1.40302	0.00100891
AGAP3	0.765914	0.00102861
A4GALT	2.10889	0.00104245
LDLRAD3	-0.734278	0.00104245
CHD5	2.46365	0.00104265
ADAMTS17	3.63909	0.00105152
SPRYD3	1.27866	0.00105592
RBPMS2	2.47223	0.00107265
CD248	0.930565	0.00108382
PNMA2	2.11392	0.00109095
CSPG5	4.88966	0.00110045
SLC44A4	5.72698	0.00110594
KIF26B	-1.79238	0.00110594
MT1G	2.43127	0.00111866
LRRC71	3.09235	0.00112135
GFPT2	1.8386	0.00112422
LINC01705	2.37502	0.00115231
PTPRU	2.25204	0.00119084
USP54	0.891622	0.00119084
FAM89B	1.14436	0.00119505
SAMD4B	0.65785	0.00120005
RDH12	4.1187	0.00120581
KLF10	0.672487	0.00125229
AL354714.2	-1.25728	0.00125894
MALL	2.64379	0.00129727
IL18	3.89608	0.00129736
EPB41L1	0.817859	0.00129736
TMEM150A	-0.754703	0.00129736
SDS	3.47069	0.00132471
MOSPD1	-0.79258	0.00132471
PDZD7	2.18915	0.00132849
AC007182.1	5.24016	0.00139
MYO7A	2.5844	0.0014011
NCF2	2.8617	0.00141385
STMN4	5.20684	0.00141943
MAFA	4.98464	0.00142223
AC010327.3	2.83157	0.0014777
AFAP1	0.872643	0.00149992
AC068888.1	1.28732	0.00150077
CNGA3	3.43239	0.0015137
NATD1	1.75425	0.00151393
RASGEF1B	2.66331	0.00154452
CRIP1	5.49334	0.00155531
GCNT4	-1.60651	0.00155691
FOXI3	6.17225	0.00155814
HIF1A	-0.762706	0.00156977
ASPHD2	1.77225	0.00158376
NEK6	-0.641608	0.00159006
AL159166.1	3.74975	0.00159311
TRIM14	-0.763744	0.00159311
IL6	-1.90481	0.00159311
FAM43B	5.71433	0.00165222
EPB41L4B	2.05878	0.00165222
ABCA2	0.83191	0.00165222
SDC3	-0.897644	0.00165222
KCNJ18	5.91023	0.00171015
EML6	1.66477	0.0017811
SEMA3D	-1.14066	0.00178214
DYSF	2.71311	0.00179731
EXD2	-0.666575	0.00186555
HSPA12A	0.903091	0.00187366
IGSF9B	4.781	0.00188806
DVL1	0.841813	0.00189156
TNFRSF8	3.00958	0.00190859
TRIM36	2.42653	0.00193915
CKAP4	-0.654861	0.00194457
WISP2	1.78396	0.00197747
C12orf56	3.23773	0.00197889
ACSL4	-0.767199	0.00198322
SNAPC4	0.856072	0.00200001
PTPRZ1	5.34074	0.00219841
EBPL	-0.956788	0.00220399
OASL	2.75546	0.0022255
PRR5L	1.66476	0.00224829
CXorf40A	0.928411	0.00225429
TNFSF9	2.52752	0.0022598
ABLIM1	1.40676	0.00226733
GLI1	1.52737	0.00228789
MBP	2.16472	0.00230369
HSPA1B	1.03734	0.00230369
PSD4	1.2328	0.00231821
CRTAC1	6.35174	0.00234043
EPS8L2	1.05866	0.00234925
CSTB	1.27438	0.00235174
KCNMA1	0.86929	0.00235766
USH1C	5.94973	0.00237595
TNXA	4.04309	0.00238379
ASIC2	2.26752	0.00238379
DAGLA	1.11794	0.00238379
GEMIN8	-0.672743	0.00238379
F11R	2.30118	0.00238486
TOX2	-0.803929	0.00240304
RCN2	-0.65529	0.0024262
UBE3D	1.15246	0.00242932
MMP1	-1.27708	0.00243407
AC106786.1	1.31297	0.00244711
SNHG12	-1.03256	0.00249718
COMMD6	-1.49084	0.00251252
NECTIN1	0.917462	0.00254476
PPFIBP2	0.807014	0.00255741
IP6K3	2.16429	0.00261331
PLEKHM1P1	0.82934	0.00261331
SH3RF2	1.87963	0.00264213
PTGER1	1.75355	0.00270152
TNS3	-0.790094	0.00270177
TEX26-AS1	2.94364	0.00282099
MIAT	3.37134	0.00282615
SCN5A	1.50979	0.00283316
LY96	1.09585	0.00283316
NPEPPS	0.602331	0.00283316
SLC30A4	0.806539	0.0028808
CRYM	1.53954	0.00294478
RASGRP2	2.83016	0.0030131
MGP	1.92448	0.00305017
BMP1	1.1407	0.00305684
CYP2AB1P	6.26216	0.00305933
SLC16A1	0.87844	0.00305933
ESYT3	1.78907	0.0031109
PDE1C	-0.824532	0.00313156
NRARP	4.322	0.00313792
PPP1R14A	1.86883	0.00313792
LCN2	5.76906	0.00317185
ARHGEF10L	1.132	0.00325658
CYR61	-0.88946	0.00325658
PARVB	-0.802876	0.00329855
RPRM	2.32508	0.00345148
PAXX	0.742352	0.00351583
PRKD1	-1.06183	0.00351583
FBXW7	0.61145	0.0035434
LUCAT1	1.9787	0.00357512
WASH2P	1.59327	0.00357512
LRRC8A	0.710243	0.00357512
ZBTB46	1.5014	0.0036002
CD7	3.45522	0.00363689
SLCO2A1	2.30583	0.00363924
TRIM46	-0.903355	0.00365538
S100A4	1.69038	0.00369167
TYRO3	0.922749	0.00369167
STK10	0.771373	0.00369167
SGTB	-0.808578	0.00369167
PTGS2	-2.42249	0.00369775
TMEM25	-1.10424	0.00377819
PARP3	-0.656153	0.00378874
TMBIM1	0.981585	0.00385784
RPS6KA6	-0.656771	0.00385784
ATP8B3	1.35459	0.00386347
KIF1A	5.3509	0.00392791
KAZALD1	1.42424	0.00394617
SWT1	0.660552	0.00401627
ARNTL	1.02067	0.00406872
HES4	2.30192	0.00410416
SBK3	3.22698	0.00411691
ST3GAL5	1.12728	0.00415763
CHD1	0.767281	0.00415763
MRGPRF	0.813199	0.00416494
FRMD8	0.620148	0.00416494
WASH3P	1.17204	0.00419339
GPR1	1.84258	0.00424881
B4GALT2	-0.659974	0.00441038
PLBD2	0.672676	0.00445378
SERPINH1	-0.900848	0.00447712
CLDN11	-1.43565	0.00447712
NARS2	-0.70956	0.00449184
GLB1L2	4.47166	0.00458278
TLX2	4.65812	0.0045869
PHLDA3	0.647463	0.0045869
AC026369.1	1.7724	0.00459041
MYBPC3	4.95693	0.00460102
LINC02257	2.61432	0.00460389
AMZ1	2.00568	0.00460914
LINC02448	6.16657	0.00462698
MAPK13	1.27609	0.00475353
RPP25	1.20025	0.00475353
ZFP28	-0.704781	0.00475353
PLK5	5.588	0.00480946
KCNE1B	2.93172	0.00480946
SYDE1	-0.752799	0.00481945
BCAS4	-0.72121	0.00485214
PLCG2	2.23246	0.00487919
CEACAM7	5.40027	0.00489224
C3	2.21149	0.00495775
COL17A1	3.05773	0.0049669
AC026403.1	-0.995214	0.00498405
A1BG-AS1	-1.20887	0.00498405
AL139385.1	1.71294	0.00506611
SCN1B	0.958163	0.00508356
CSK	0.802131	0.00514329
ADM	-1.19139	0.00514329
LFNG	1.79366	0.00521908
NTRK3	4.18553	0.00526018
ZBTB7B	0.686198	0.00526018
PLD4	2.96594	0.00531607
TRAF3IP2	0.650784	0.00536363
GBX1	5.47693	0.00541045
PHF6	0.624757	0.00541045
ITGA5	0.973452	0.00542416
HSPB8	0.846377	0.00542416
MN1	2.19888	0.00550867
SOX9	0.901794	0.00550867
MT1L	-1.47972	0.00552122
SLC19A1	-1.0455	0.00560723
FAM155B	5.22219	0.00562438
AL162718.2	5.28829	0.00566459
FKBP1B	1.29909	0.00571793
WNT10B	3.52881	0.00572234
NABP1	-1.0419	0.00573758
ORAI3	0.845774	0.00574659
BSG	0.74673	0.00575785
CILP2	1.82714	0.00576937
ZNF239	-1.21624	0.00577172
CACNA1I	5.57375	0.00580285
GPR17	2.84416	0.0058421
KANK4	3.48202	0.00591592
ARAP1	0.837096	0.00591592
NEXN	-0.83946	0.00606392
PLOD2	-0.708483	0.00626762
AL121761.1	5.26196	0.00630184
ARTN	3.28675	0.0063314
MOXD1	-0.979803	0.00633903
CEMIP	-2.13697	0.00633903
ADGRA1	5.5021	0.00643635
DQX1	4.99763	0.00645834
FCRLA	2.34879	0.00645986
HTRA3	4.33964	0.00646897
LILRB2	6.01766	0.00648719
LPCAT3	0.784862	0.00648719
LPIN1	-1.00173	0.00654072
CGAS	-0.900643	0.00662356
RGMB	-1.33102	0.0066377
CD79A	3.88907	0.00667931
TM4SF1	0.788658	0.00675476
C16orf70	0.70693	0.0067778
STAC	-0.986767	0.00690413
FAM53B	0.803464	0.00693918
HCN3	1.39358	0.00695929
DPYSL3	0.84533	0.00700454
SLC2A1	0.871106	0.00702609
THBS2	-1.0259	0.0071777
CA7	4.40427	0.00726684
FTCD	2.64795	0.00740098
GALR1	4.48407	0.00754735
PGM2L1	-0.638151	0.00754735
OSMR	-0.964453	0.00754735
CPEB4	0.636749	0.00755826
JADE1	-0.834415	0.00763843
PLEC	0.966728	0.00764619
MATN2	1.14517	0.00768781
PRR35	5.31665	0.00771906
RHBDL2	1.49262	0.00782598
ANKRD13A	-0.620193	0.00793573
KMT5A	0.837544	0.0081172
LY6G5C	1.2412	0.00834153
DDIT4L	-0.663193	0.00834153
IGFL2-AS1	5.51988	0.00834331
SNAP25	-1.38692	0.00848114
FADS3	-0.731578	0.00852573
SLAMF9	3.66888	0.00852753
AIRE	4.99917	0.00861802
AL138781.2	4.78928	0.00861802
FGF4	6.31792	0.00868102
WFDC5	5.20701	0.00875829
IGLON5	4.41798	0.00876164
GALNT16	-1.41285	0.00876816
LMNTD2	4.06633	0.00877382
PLEKHG6	1.55056	0.00877382
LINC01854	5.90065	0.00878948
PDE4B	-1.38314	0.00880427
CTHRC1	-1.19723	0.00884812
CCPG1	0.7136	0.00888716
LGALS4	4.77458	0.00889072
TGFB1I1	-0.715639	0.00890593
UGDH-AS1	-1.64423	0.00896073
TDO2	-2.15952	0.00933868
RHOD	1.15031	0.00936245
BEST2	6.01527	0.00939345
FRMD3	1.55657	0.00942601
AC009133.1	1.09799	0.00943997
PAPLN	1.33103	0.00950659
KRT81	4.84306	0.00962922
INO80C	0.94302	0.00964134
CITED2	-0.858659	0.00967053
AC079753.1	5.24827	0.00967424
LYPD5	3.00999	0.00967424
S100A14	2.1519	0.00976829
RASA2	-0.686951	0.00976829
GBA2	0.850244	0.00987528
PVR	-1.08534	0.00991064
KRT9	5.81195	0.0100884
SIRT6	0.778611	0.0100902
PAQR7	0.700006	0.0101273
LLGL2	4.83053	0.010148
SHISAL1	1.89735	0.0102274
AC002066.1	1.91871	0.010285
RAD1	-0.60903	0.0103389
NHLRC3	1.01073	0.0104058
ZNF720	0.643666	0.0104058
GREM1	-1.71117	0.0104227
TGFBR1	-0.903194	0.0104398
LINC00364	6.01061	0.0105746
TMEM47	-0.76226	0.0105746
ZNF660	-1.21083	0.0107408
MIDN	0.677041	0.0108947
ZNF503-AS1	4.50301	0.0110586
FCHO1	2.34614	0.0112605
RIDA	-0.954822	0.0113012
IL36B	5.39272	0.0113703
TYK2	0.671749	0.0113906
CABLES2	0.833926	0.0114045
COMMD1	-0.719304	0.0116659
EDN2	5.67279	0.0117047
HINT3	0.611566	0.0118056
SYDE2	-1.16359	0.0119921
ZBTB42	1.47528	0.0121039
AC006333.2	1.06427	0.0121039
AIG1	-0.847469	0.0121039
PLEKHO2	0.771157	0.0123994
MFSD11	0.688572	0.0126382
MALINC1	1.27271	0.01278
AC116533.1	-0.821047	0.0131937
CST6	2.42774	0.0133555
MATK	5.21249	0.0133917
LTBP3	1.10919	0.0135778
ATG16L1	0.849721	0.0135778
PAWR	-0.673661	0.0135778
SH3D21	0.946587	0.0136078
ANXA8L1	2.86386	0.013615
NTSR1	3.00974	0.0136175
CORIN	-1.87197	0.0136583
IL21R	1.7554	0.0136858
RBP4	5.29365	0.0137323
COBL	3.70014	0.0137323
FSCN1	0.689239	0.0137323
TGFA	4.93258	0.013752
PRELID3A	-1.01328	0.013753
MGARP	-1.52157	0.0137748
POLR2H	0.696067	0.0138665
PQLC2L	-0.76901	0.0140101
AC002467.1	1.82178	0.0140217
DENND1A	0.627636	0.0140407
ECEL1	5.2384	0.0140548
AKAP13	0.741936	0.0140633
CLIC5	4.90413	0.0142018
AC037198.1	-1.62214	0.0142018
ST3GAL4	0.812348	0.0143312
SLC10A6	2.13385	0.0143527
ARL10	-0.707216	0.014527
CCRL2	2.05965	0.0146104
TIMP3	1.69192	0.0146927
FABP3	1.48797	0.0149004
AL139287.1	1.01165	0.0149004
TMEM164	0.614098	0.0149004
JAG2	1.99318	0.0149341
GPAM	-0.791789	0.0149341
KIAA1549L	1.16717	0.014951
DHH	3.13558	0.0149574
TMTC2	-0.996286	0.0149928
C3orf80	2.76651	0.0150542
MARCKS	-0.620548	0.0152608
CYP3A5	2.40856	0.0155535
AC005197.1	5.01039	0.0155582
TP73	5.18523	0.0155597
ELAVL3	5.09245	0.0156916
CTF1	-1.16097	0.01598
LINC01592	4.34102	0.0163036
CEACAM1	2.42449	0.0163036
PSCA	2.07484	0.0163036
GGN	1.03237	0.0163036
NCAM2	-0.968367	0.0163036
CREB3	1.18473	0.0163528
TMPRSS2	5.86155	0.0164705
CHN1	1.02333	0.0164705
MTMR11	0.937776	0.0164705
TOB1	0.833523	0.0164705
TFPI2	-1.01391	0.0165415
SLC39A4	1.29312	0.016555
IL6ST	-0.757818	0.016555
CAVIN4	1.39147	0.0166846
TCHH	3.12635	0.0166851
GPX3	0.653414	0.0166851
LAMA5	1.11742	0.0167689
KIF16B	0.744709	0.0169943
TNFAIP6	-1.3596	0.0170703
PLBD1	1.58277	0.0173482
AQP11	-1.15897	0.0173482
WASH7P	1.21715	0.0174204
FAM138B	2.29171	0.0174348
MIR503HG	-1.5571	0.0174499
IQSEC3	2.28517	0.0174555
CDKN2B	1.16306	0.0175417
RUNDC3A-AS1	5.05698	0.0177151
CHST6	2.41774	0.0178346
KCNJ2	-1.07966	0.0178656
C1QTNF6	1.33679	0.0179449
JPH3	3.24545	0.0180373
PLCD3	0.938788	0.0180803
STARD5	-0.822948	0.0181018
ITGA6	1.39771	0.0182367
RF00614	4.98428	0.0183766
AC087894.2	5.03621	0.0184073
FZD2	-0.98589	0.0184527
NT5C	-0.711808	0.0185877
IL1B	3.55915	0.018691
OSBPL5	0.688955	0.018691
ADAM12	-1.16917	0.018691
TRIB3	-1.45932	0.018691
PTX3	-1.71595	0.018691
COL5A3	-1.19692	0.0187233
ENTPD2	3.23592	0.0187681
LYSMD2	-0.912504	0.019088
CYB561D1	0.625312	0.0192019
LRRFIP2	0.715651	0.0193331
GRK3	0.86971	0.0194751
B3GALT1	-1.67196	0.0194751
LINC01537	5.17628	0.0194874
TNFSF18	3.19818	0.0195358
NOTCH3	1.3406	0.0196961
SLC6A19	5.26222	0.0197212
DLC1	-0.867262	0.0199317
ID1	1.32075	0.0200033
SSBP4	0.645643	0.0200646
CDYL	0.638046	0.0200646
NRP1	-0.614308	0.0200646
RHOC	0.774401	0.0201664
PTHLH	4.14078	0.0201955
PAK4	0.828364	0.0203182
CST4	3.9994	0.0203908
AP000944.2	1.3125	0.0203908
ERRFI1	-0.77475	0.020486
PGM5P4-AS1	1.01738	0.0205386
SNHG4	-1.19739	0.0205953
ABHD17C	-1.26297	0.0206344
TMEM158	-1.18821	0.0207189
SSTR1	-1.36718	0.02083
TRBV12-4	-2.89481	0.02083
CNN1	-1.38381	0.021009
MAGED4	-2.55461	0.0210749
BEST1	-0.890579	0.0211329
ARHGAP31	0.956247	0.0212964
SLC6A14	5.28588	0.0213416
LINC01322	4.72429	0.0215094
AXIN2	1.60387	0.0215094
CRISPLD2	-0.873045	0.0215094
CCNI2	3.29408	0.021603
TMEM200A	-0.867361	0.021603
CCDC102B	-0.7281	0.0216325
PSTPIP1	1.86419	0.0216365
MAGEE1	-0.949002	0.0216579
NLRC5	0.68537	0.0216983
ROR1	-0.726064	0.0216983
C17orf67	-1.02988	0.0216983
SH3BGRL3	0.770748	0.0218327
ATAD3C	4.18416	0.021972
CDH5	5.35854	0.0222565
POLB	-0.796637	0.0222565
SNN	0.695679	0.0222775
LGR4	0.875781	0.0224549
ITPK1	0.753148	0.0224549
SPINT1	4.19252	0.0226471
GRHL3	2.29849	0.0229224
F2RL2	-1.4896	0.0229224
MIR155HG	-1.8394	0.0229224
SCEL	5.95096	0.0229751
SH2D4A	-0.729257	0.0230762
AC114811.2	-1.02144	0.0230919
GAS6-DT	-0.83893	0.0231407
C2orf72	2.29232	0.0232569
MAP3K21	1.81192	0.0232569
AC068580.3	1.43539	0.0232569
FAM214B	0.852625	0.0234598
NBL1	1.16503	0.0234738
NOL4L	0.884504	0.0234738
CSF1	0.67083	0.0234738
LRFN3	-0.63819	0.0237653
CALY	2.711	0.0240285
IGFL2	5.71452	0.0240458
SOX15	1.42126	0.0244788
CPT1A	0.636565	0.024507
NCCRP1	5.14469	0.0246398
DNM1	1.71102	0.0246749
DSEL	-1.04856	0.0247528
EPX	4.79095	0.0248344
GPR157	1.00709	0.0248365
PRICKLE3	0.73013	0.0249355
HAP1	2.74223	0.0249445
DBNDD1	-0.913523	0.0249587
CCDC92	-0.620348	0.0250854
PIK3CD	-0.900882	0.0252302
PKD1L1	-2.54608	0.0252302
TUSC2	0.862817	0.0256305
NLRP6	5.56517	0.0258879
ADAMTSL5	1.24674	0.0259475
AC005008.2	5.59607	0.0260214
PRRX2	1.74693	0.0261896
SARM1	-0.789969	0.0265965
CD274	-1.43723	0.0266281
AC141586.1	1.0934	0.0267119
COL16A1	-0.816294	0.0267119
SV2A	-0.859422	0.0267119
HBBP1	5.24079	0.0269541
CRIP2	0.781369	0.027436
UNC5B	1.53946	0.0278289
NLN	-0.940516	0.0278289
PGM5P4	1.03642	0.0281712
AL390066.1	3.04361	0.0281874
AL139405.1	5.61261	0.028422
C12orf57	-0.664355	0.0285188
ACKR3	3.62592	0.0285507
AC010327.2	4.49452	0.0286082
THBS1	-1.18394	0.0286082
C7orf69	-2.6585	0.0288733
AC034232.2	4.92495	0.0288964
ZNF565	0.716569	0.0289224
MISP	4.98618	0.0290708
WFIKKN2	2.89092	0.0290708
NRXN2	3.42479	0.0292389
CRYBG2	5.14297	0.0301686
TXNRD1	-0.765973	0.0301686
SPIB	4.07371	0.0301779
AL121772.1	3.82567	0.0302936
PSD	1.52778	0.0302936
SLIT1	2.29992	0.0303096
AL162718.1	3.18256	0.0306059
PRKD2	0.759732	0.0306837
NEXN-AS1	-1.03218	0.0306837
SSPN	-0.867993	0.0310419
VSIG2	3.29635	0.0312163
SYT7	1.24971	0.0312163
TMPRSS11A	4.98783	0.0314134
DOK4	0.979297	0.0315986
PHLPP1	0.643379	0.0315986
PRDM5	-0.62901	0.0315986
AL139393.2	-1.41417	0.0315986
C1QTNF1	-0.889526	0.0317506
AC008074.2	1.89663	0.0318418
TXNRD3	-0.713514	0.0318418
COL6A6	-1.60287	0.0318566
KLHL25	-0.779754	0.0321754
TRG-AS1	5.4668	0.0322432
LINC01443	3.2435	0.0322432
NNMT	-0.898231	0.0322573
BAK1	1.00361	0.0325295
RPGRIP1	4.79324	0.0329101
ZBTB32	3.29871	0.0329655
KLF5	-1.23032	0.0329655
ESRP2	2.63467	0.0332596
PTPRH	1.34335	0.0333723
FAM20C	-0.925283	0.033648
LINC02154	2.65158	0.033898
TRIM72	4.37656	0.0339067
TMOD2	-0.714194	0.0340319
EXT1	-0.74342	0.0340319
PROCR	1.31108	0.0342655
TTC22	5.90911	0.0343215
LHCGR	4.77838	0.0343215
USP30-AS1	4.43582	0.0343215
MIOS	-0.691907	0.0343215
AL365361.1	-2.01964	0.0346009
POLI	-0.757205	0.0351297
CST2	3.68636	0.0351872
NLRP10	1.77712	0.0353806
LMO7	0.7374	0.0354156
SCG5	-1.08235	0.0354849
SLC7A5	-0.869412	0.0359227
TENT5C	-1.08676	0.0359295
ST6GALNAC4	0.739752	0.0359893
CEACAMP10	-2.86905	0.0359893
RHOU	1.63738	0.0362323
PRRT2	1.3868	0.0362323
CTSS	1.0004	0.036242
KLF2	-1.22861	0.0364741
IKBIP	-0.620489	0.0371318
MYO15A	1.84512	0.0372281
TNNT2	4.42002	0.0372383
FHOD3	-1.03349	0.0373507
NAB1	0.65842	0.0374869
LRRC75A	0.948297	0.0376436
AJUBA	-0.854043	0.0376436
TMPRSS4	4.91831	0.0377099
MYCL	2.369	0.0378577
TMEM9B-AS1	-1.72017	0.0383006
IGHMBP2	0.669629	0.0383912
ITGA9-AS1	1.15682	0.0385109
CNKSR1	3.91656	0.0386862
THEM6	1.25353	0.0388085
NIPAL1	1.5774	0.0388451
BTN3A2	0.754407	0.0389448
PODN	0.973287	0.0389536
AC010776.2	-1.09476	0.0389708
MSRB2	-0.761432	0.0391115
HOXB-AS2	0.942236	0.0391151
UNC93B1	0.894262	0.039192
DNASE1L1	0.970773	0.0394226
ABCA7	0.77222	0.0394226
AL360004.1	4.64909	0.0395692
JAM3	0.909404	0.039644
TLR10	4.91186	0.039733
KCNA7	4.36646	0.039733
XRCC4	1.13159	0.039733
SLC38A4	-1.3336	0.039733
RHPN1-AS1	4.03524	0.0400475
GSN	1.22143	0.0400737
VPS9D1-AS1	-1.12551	0.0402344
CACNA1C	-0.732095	0.040298
KLK7	5.20006	0.040394
ULK1	1.1053	0.0406537
MMRN2	1.37658	0.0407825
AC022150.4	1.02303	0.0408247
FGD5	2.58551	0.0408271
AC090193.1	5.28576	0.0408988
CTSL	0.82867	0.0409121
GAS6	-0.902143	0.0409121
TIE1	2.48419	0.041116
TFCP2L1	5.40459	0.041465
REM1	4.84011	0.04155
TLR1	1.25	0.0416722
SCN3B	2.30214	0.0417513
FKBPL	1.02227	0.0418974
PGM1	-0.603306	0.042198
GLS	-0.659422	0.0422643
JPH4	3.48646	0.0425384
TRIM17	1.15682	0.0426309
THEM5	2.48416	0.0427134
PPL	1.76302	0.0433591
PDPK2P	1.01417	0.0433773
CAV1	0.69177	0.0434725
TPM1	-0.672405	0.0435811
CXCR3	4.96356	0.0436052
F2R	-0.824506	0.0436052
AL136084.2	3.80321	0.0437945
BDNF	-0.880299	0.0437945
VEGFC	-0.765441	0.0438567
CHRDL1	2.01673	0.0438595
LINC02280	2.95804	0.0439546
HRASLS5	3.69163	0.0440201
PIEZO1	0.812588	0.0442524
RHPN2	0.925633	0.044772
AC002463.1	5.00946	0.0447991
AP002884.1	-1.12476	0.0448311
TMC7	1.69656	0.0450511
ARHGAP26	1.34865	0.0452262
AK9	0.744695	0.0453154
SERTAD2	0.644679	0.0453159
TBC1D3P1	5.24272	0.045714
PLA2G12A	-0.826362	0.0458836
FAM89A	-0.87342	0.0458836
C12orf45	-0.661378	0.0459375
LHFPL2	-0.670091	0.0460381
SLC34A2	5.72528	0.0461547
SMCO4	0.895987	0.0461547
RAC3	-1.35192	0.0461547
CSGALNACT2	-0.734729	0.0462442
HS3ST3A1	-0.780959	0.0462514
SAMD3	-1.55148	0.0462514
AC011591.1	4.85248	0.0463395
KRT4	3.08787	0.0470631
ARVCF	0.815567	0.0472786
TST	0.681456	0.0472786
OR2A20P	-1.66189	0.0472786
LAG3	2.61479	0.0473594
SNTA1	0.70006	0.0475318
SLC9B2	-0.708595	0.0477548
SH3BP1	1.80784	0.0477574
LMNA	0.748778	0.0477574
PRKAA2	-0.930834	0.0477574
RUNX1	-0.678547	0.048031
SEMA5B	5.09427	0.0484039
COL13A1	1.02591	0.0484562
BAHCC1	0.898619	0.0484562
GCAT	-0.710831	0.0484562
PDCD1LG2	-1.6418	0.0485044
PRTN3	5.02101	0.0486874
SIGLEC15	1.19362	0.0488058
SLIT3	1.21386	0.0489792
AC003072.1	1.51617	0.0490353
SCARF1	1.78395	0.0494614
C11orf96	1.7337	0.049602
PRG4	2.36225	0.0498841
ADGRG5	4.72956	0.0499322
RAB27A	-0.729279	0.0509452
RNF227	0.814129	0.0510742
LIMA1	0.705484	0.0511413
KAZN	0.73078	0.05134
TAT	5.28206	0.051525
AC091100.1	4.98236	0.0518231
PPP1R16B	4.78242	0.0519257
EXOC3L2	4.815	0.0520256
COL11A2	1.77016	0.0521732
SNHG1	-0.826688	0.0523085
HEPACAM	4.40999	0.0526467
AC002480.1	-1.79787	0.0526467
SCMH1	-0.712022	0.0526936
VWA1	2.06586	0.0529895
SORL1	0.817845	0.0531342
STK33	-1.30801	0.0531342
CXCL5	-1.46183	0.0531342
AC112198.2	-1.96446	0.0539105
VEGFA	0.746929	0.0539396
OCIAD2	0.992702	0.0540465
HTR7	-1.23345	0.0540529
LPXN	-1.05218	0.0541144
KCTD19	3.13113	0.054174
CD59	0.614923	0.0542432
VENTX	3.54468	0.0546549
BRINP2	1.76813	0.0546549
WIPF3	3.63629	0.0548781
MAPK8IP2	1.6047	0.0548781
GNG2	-0.812914	0.0549613
AC068580.1	2.18653	0.0554617
COL12A1	-0.951095	0.0554617
INSYN2B	-1.12787	0.055644
SERPINE1	-1.5389	0.055644
DPH2	-0.643047	0.055683
HDHD2	0.960569	0.055695
AC092127.1	5.25872	0.0558477
EFHD1	3.04377	0.0558477
MT4	7.19264	0.0558934
TAF11L14	5.37591	0.05606
RASL10B	-1.81187	0.0565045
MUC12	2.45455	0.0565318
RRAGD	1.77637	0.0571258
SVIP	1.02007	0.0571258
AL031429.1	3.68264	0.0572611
ADGRB1	3.60393	0.0572611
DPYSL5	5.76644	0.0575054
TMEM11	0.632707	0.057777
CNTFR-AS1	4.19738	0.0578273
WASH6P	1.19345	0.0583734
BICDL1	2.83814	0.0584518
LINC00565	-1.01667	0.0584518
RAB11FIP1	-0.730457	0.0587393
SYNC	0.762634	0.0598399
AC098590.1	4.71143	0.0601051
GRIN1	2.8554	0.0602083
KIAA1217	0.967679	0.0602083
AL049629.1	1.85509	0.0602675
AC009269.5	4.14739	0.0603584
GLIPR1	-1.16888	0.0603584
AL136982.5	5.10421	0.0606566
SMIM10	-0.733248	0.0607411
MC5R	4.3917	0.0608444
PLA2G4C	0.730728	0.0608444
SHISA4	0.725248	0.0609083
TM4SF19	4.62244	0.0614913
ICOSLG	2.72134	0.0617097
BRIX1	-0.753963	0.0620433
PI3	7.43935	0.0621885
AC132812.1	1.10054	0.0624222
AGAP2	1.45994	0.0624412
Z95114.3	3.86205	0.0632937
AC139530.1	1.72905	0.0632937
ULBP1	1.19997	0.0634091
RANBP3L	1.55569	0.0636492
CREB5	-1.34768	0.0636757
SLC27A3	1.11345	0.0638503
LINC02511	1.65612	0.0642963
KY	2.93286	0.0646696
NEDD9	-1.22219	0.0646696
USP44	-0.837646	0.064687
HILPDA	-0.79873	0.0647008
NOV	1.1389	0.0648534
GRAMD2B	-0.729922	0.0648534
SLC43A3	-0.908955	0.0657456
KCNH4	3.88465	0.0659209
MTMR8	1.93298	0.0664177
SOCS2-AS1	-1.16701	0.0670386
FA2H	4.85261	0.0674221
AC013356.3	3.27173	0.0675146
RNASET2	0.688808	0.067934
FAM102B	-0.683943	0.067934
TRIM7	1.15048	0.0687051
S100A16	0.98998	0.0688362
MMP24	1.05217	0.0690832
KCNK7	2.79874	0.0693969
MCTP2	-0.873601	0.0693969
LINC00857	0.835697	0.0695429
SH3TC1	1.72548	0.0696604
LGI3	3.9757	0.07017
AL513485.1	2.57251	0.0701885
TCN2	0.704152	0.0701885
WDR66	-0.905314	0.0701885
SLC7A2	-2.24577	0.0706517
SLC19A3	-2.92317	0.0706997
ARRDC1	0.600758	0.0708406
AP001783.1	3.72943	0.0709303
NOTO	4.7401	0.0710263
CCDC85C	0.811883	0.0715189
CHST11	0.966592	0.0718482
OPN3	-1.17194	0.0721506
MGMT	-0.647952	0.0725867
DNAH5	-1.30231	0.0726017
AMN	4.0759	0.0726884
NPTX2	3.33156	0.0729058
SLC4A4	-0.985269	0.0732301
AC011444.1	-4.40149	0.0732301
TSPYL2	-0.712077	0.0743276
WNT2B	1.39799	0.074989
MAOB	1.00394	0.074989
AL139095.2	-1.32524	0.074989
CA5B	0.775291	0.0751038
OSBPL3	0.803982	0.0753185
C8G	3.15207	0.0753693
ZFP42	5.11063	0.0753747
UBE2FP1	1.54453	0.075406
WFIKKN1	3.01938	0.0755745
C11orf45	-0.94383	0.0755964
CPA4	2.68648	0.0756083
HOXB5	0.66563	0.0756083
LINC01655	2.46694	0.0756516
PDC	2.38485	0.0760826
NREP	-0.652106	0.0765135
PPP1R12B	1.107	0.076519
FAM216A	-0.905426	0.0765455
AC020634.1	1.3523	0.076756
HES1	1.50001	0.077092
COX10-AS1	-0.669374	0.0774935
C5orf30	-0.756833	0.0775813
CCDC144NL-AS1	-2.98829	0.0776811
KLK11	4.66957	0.0777077
TM4SF19-AS1	3.26533	0.0777077
GJB3	2.77001	0.0777077
IDH2	-0.883842	0.0777077
TNIK	-0.895585	0.0777077
CHST10	-0.916034	0.0777077
TECTA	1.73156	0.0785441
NEUROD1	5.19118	0.0787944
MGC16275	1.2886	0.0787944
PPP1R3B	-0.67843	0.0787944
FAM84B	-2.04653	0.07882
MAPK12	-0.699845	0.0788563
PDZD2	3.28207	0.0788585
AC139491.7	4.4504	0.0790269
ZSCAN21	-0.626471	0.0790269
TNFAIP8	-1.00588	0.0790269
AMER1	-0.623082	0.0790406
FMN1	-1.41145	0.0790406
THSD4	-0.728545	0.0790726
SLC7A14	-1.6272	0.079938
BHLHE40-AS1	1.95058	0.0803008
LRRC4	1.42551	0.0803008
CDC42EP1	-0.703113	0.0803887
SPX	-1.58553	0.0810109
GPRC5A	1.01322	0.0810176
EPHA2	0.718575	0.0810176
AMACR	0.971319	0.0811375
AL353150.1	-0.976553	0.0811375
IRF7	1.05295	0.0816588
AC093535.2	-1.01189	0.0820363
SYT5	3.33033	0.0824159
HSPA12B	1.80314	0.0826195
WWC1	-1.4603	0.0826195
IGHE	4.62969	0.0826495
MAP3K6	0.742762	0.0827297
SHTN1	-0.901695	0.0827556
LINC02073	5.28004	0.0827863
SRGN	-1.14171	0.0828092
TAF4B	-0.9326	0.0829399
TSHZ1	1.00265	0.0831901
AC019069.1	-1.06731	0.0831901
PPARGC1B	0.862319	0.0832561
ARL2BP	-0.838392	0.0832561
ANGPT1	-1.40191	0.0832887
ST20-AS1	-0.652012	0.0834799
STC2	-1.26877	0.0837846
KREMEN2	2.45178	0.0840524
CAPRIN2	0.694547	0.0844367
NEUROG2	4.95704	0.0848598
AL157935.2	1.51753	0.0848598
LTF	6.22688	0.085229
AC004854.2	1.27393	0.0855517
KLKB1	-2.44719	0.085879
AC027097.1	-1.1199	0.0867535
SLC51B	2.29983	0.0867781
MREG	-1.06641	0.0869551
AC007285.1	1.38408	0.087372
AC104170.1	5.07793	0.0873929
PSORS1C1	1.73059	0.0877113
ENTPD7	-0.851157	0.0879527
TOGARAM2	2.00003	0.0880909
CRIM1	-0.656793	0.0882225
LINC01709	4.64428	0.0883208
AC063960.2	2.77296	0.0883208
AC097059.1	2.32956	0.0883208
LY6E	0.788153	0.0883208
CABP4	5.18546	0.0883271
AL355338.1	-0.802359	0.0885485
BICC1	-1.0337	0.0885485
C2CD4C	4.50322	0.0889578
MGST2	1.14803	0.0894166
SAMD15	1.30295	0.0895706
CREB3L3	4.46379	0.0897345
AKAP7	-0.711333	0.0897345
FHDC1	1.42186	0.0899191
EVA1A	-0.954866	0.0899191
DIRAS3	-1.17481	0.0901252
TRPA1	-1.40342	0.0908508
C11orf87	-1.85396	0.0908508
SLC22A20P	2.22985	0.090866
TNFSF4	1.52267	0.090866
AL121772.3	1.338	0.090866
MUC2	4.93618	0.090898
TIGD2	-0.778977	0.0910664
FAT4	-0.612182	0.0913132
ODF3L1	2.55993	0.09139
AAMDC	-0.713421	0.09139
DDAH2	0.690856	0.0915356
THPO	3.57102	0.0916062
MIR6859-3	2.26152	0.0916062
RPS27	-0.709537	0.0924785
CXCR4	2.2204	0.092684
DUSP14	-0.609202	0.0927567
CCDC9B	0.771389	0.0930196
LIMK1	-0.613856	0.0933775
ADRA2B	5.09549	0.0933895
SLC46A3	0.852971	0.0933895
AL049597.2	1.2792	0.0934683
CCNQ	-0.615644	0.0943185
RPL22L1	-0.760342	0.0943185
GPER1	1.0559	0.0946298
AP000640.1	1.57841	0.0946734
VAMP8	1.10333	0.0947655
SNRK-AS1	-1.71551	0.0954822
SNX18	-0.708947	0.0954883
PACSIN1	5.00269	0.0955808
BTN3A3	0.886713	0.0957965
AC087683.2	4.08489	0.0959833
INHBA	-1.01679	0.0959833
AC244154.1	0.977308	0.0961657
ANO7L1	1.35196	0.0963372
FGF5	-1.38968	0.0969308
POMGNT2	0.647369	0.0973059
SEMA4F	-0.780847	0.0973059
DISP2	1.91623	0.0973091
TMOD1	1.65797	0.0973739
XCR1	2.20603	0.0978281
MUC3A	5.05019	0.0980539
PSG5	-1.40733	0.0980539
AC008691.1	3.14105	0.098137
LOH12CR2	-1.64832	0.0981934
PDLIM1	-1.0847	0.0990656
NPNT	-1.34224	0.0991389
