# Supplementary material for: KLF4 Initiates Dedifferentiation of Systemic Sclerosis Lung Fibroblasts
Source: Cells. 2026 May 18;15(10):921. doi: 10.3390/cells15100921 (PMC13204799; doi:10.3390/cells15100921)
Supplement: Supplementary file 1 [file cells-15-00921-s001.zip › Supplemental Table S2 impacted pathways in ad-KLF4 SScL fibroblasts.xlsx]

## Sheet: IPG_rep69950_c92185_pathwaysTab
Supplemental Table S2: Impacted pathways. DEGs in PW: number of DEGs from our dataset that belong to this pathway (PW). All genes in PW: total number of genes in this PW according to the database.
p-value: calculated p-value for this pathway based on impact analysis. The dataset shown here is sorted on the p-value from smallest to largest.
Pathway name	DEGs in PW	All genes in PW	p-value
PI3K-Akt signaling pathway	46	290	8.85702e-06
Cytoskeleton in muscle cells	37	199	9.65552e-06
Neuroactive ligand-receptor interaction	31	190	1.01563e-05
Calcium signaling pathway	35	199	1.70469e-05
Cytokine-cytokine receptor interaction	31	173	1.87854e-05
Cell adhesion molecules	25	113	1.97355e-05
Axon guidance	32	173	2.52095e-05
Rap1 signaling pathway	34	185	5.45014e-05
Malaria	11	34	0.000109946
Protein digestion and absorption	17	68	0.000122684
Hypertrophic cardiomyopathy	19	84	0.000181609
Ras signaling pathway	33	193	0.000233234
Proximal tubule bicarbonate reclamation	8	19	0.000333522
Breast cancer	20	125	0.000403495
African trypanosomiasis	9	26	0.000405022
Cholinergic synapse	16	94	0.000451202
Pathways in cancer	56	449	0.000578041
MAPK signaling pathway	39	263	0.000602393
AGE-RAGE signaling pathway in diabetic complications	18	96	0.000678006
Hormone signaling	19	140	0.00080054
Regulation of actin cytoskeleton	25	196	0.000839346
Basal cell carcinoma	11	53	0.000867759
TNF signaling pathway	19	109	0.000954696
ECM-receptor interaction	16	73	0.000963105
Dilated cardiomyopathy	17	87	0.000977377
Arrhythmogenic right ventricular cardiomyopathy	15	73	0.00102738
Viral protein interaction with cytokine and cytokine receptor	13	52	0.00113264
Leukocyte transendothelial migration	17	91	0.00118195
Human papillomavirus infection	41	285	0.00127713
Gastric cancer	18	124	0.00156183
Estrogen signaling pathway	18	111	0.00245507
Signaling pathways regulating pluripotency of stem cells	20	112	0.00263
Complement and coagulation cascades	12	54	0.00264598
IL-17 signaling pathway	12	70	0.00288382
Hippo signaling pathway	19	139	0.00386474
Fluid shear stress and atherosclerosis	19	120	0.00494278
Focal adhesion	28	184	0.00515717
Adrenergic signaling in cardiomyocytes	18	127	0.00564612
Proteoglycans in cancer	26	180	0.00578276
Hematopoietic cell lineage	12	56	0.0058338
Maturity onset diabetes of the young	3	6	0.00631536
Melanogenesis	12	87	0.00697525
Th17 cell differentiation	14	77	0.00707857
Insulin resistance	16	96	0.00770693
Cushing syndrome	18	133	0.00779611
Hepatocellular carcinoma	19	147	0.00880792
Nitrogen metabolism	5	13	0.0095865
Cocaine addiction	10	42	0.0102179
Alzheimer disease	21	331	0.010249
Pertussis	11	63	0.010586
Chagas disease	12	81	0.0111131
cAMP signaling pathway	25	169	0.0114571
Amphetamine addiction	11	60	0.0116219
Glutamatergic synapse	13	96	0.0128642
Dopaminergic synapse	16	118	0.0138724
Human cytomegalovirus infection	26	194	0.0156448
Relaxin signaling pathway	17	111	0.016352
Yersinia infection	16	122	0.021996
VEGF signaling pathway	10	54	0.0224347
Renin secretion	9	54	0.0247817
MicroRNAs in cancer	21	163	0.0256716
Mineral absorption	8	47	0.0268465
Kaposi sarcoma-associated herpesvirus infection	22	163	0.0269706
Endocrine and other factor-regulated calcium reabsorption	5	44	0.0285638
Toll-like receptor signaling pathway	11	78	0.0292682
HIF-1 signaling pathway	14	97	0.0301974
Chemical carcinogenesis - receptor activation	21	155	0.0302408
Retrograde endocannabinoid signaling	11	113	0.0320359
Platelet activation	14	104	0.0384494
Coronavirus disease - COVID-19	21	189	0.0408056
Taste transduction	7	40	0.0437908
Vitamin digestion and absorption	5	19	0.0442519
Rheumatoid arthritis	12	70	0.0464342
Melanoma	6	64	0.0487162
